# Supplementary material for: Functional Activity of Isoform 2 of Human eRF1
Source: Int J Mol Sci. 2024 Jul 22;25(14):7997. doi: 10.3390/ijms25147997 (PMC11277123; doi:10.3390/ijms25147997)
Supplement: Supplementary file 1 [file ijms-25-07997-s001.zip]

Archive with 1 entries (1 files):
- ijms-3052234-supplementary.pdf
